# Supplementary material for: A pilot cross-sectional investigation of symptom clusters and associations with patient-reported outcomes in Myalgic Encephalomyelitis/Chronic Fatigue Syndrome and Post COVID-19 Condition
Source: Qual Life Res. 2024 Oct 3;33(12):3229–43. doi: 10.1007/s11136-024-03794-x (PMC11599292; doi:10.1007/s11136-024-03794-x)
Supplement: Supplementary file 1 — Supplementary Material 1 [file 11136_2024_3794_MOESM1_ESM.xlsx]

## Sheet: Supplementary information
Supplementary information tables (Online Resource 1)
Article title:			A pilot cross-sectional investigation of symptom clusters and associations with patient-reported outcomes in Myalgic Encephalomyelitis/Chronic Fatigue Syndrome and Post COVID-19 Condition
Journal name:				Quality of Life Research
Author names:					*Breanna Weigel1,2,3, Natalie Eaton-Fitch1,2, Kiran Thapaliya1,2 & Sonya Marshall-Gradisnik1,2
Affiliations:			1 National Centre for Neuroimmunology and Emerging Diseases, Griffith University, Gold Coast, Queensland, Australia 4222 2 Consortium Health International for Myalgic Encephalomyelitis, Griffith University, Gold Coast, Queensland, Australia 4222 3 School of Pharmacy and Medical Sciences, Griffith University, Gold Coast, Queensland, Australia 4222
*Corresponding author:
	Miss Breanna Weigel
	Email:	ncned@griffith.edu.au

## Sheet: S1 Table
S1 Table. Strengthening the Reporting of Observational Studies in Epidemiology Statement checklist [39].
Section	Item	Recommendation	Page
Title and abstract	1	(a) Indicate the study’s design with a commonly used term in the title or the abstract.	1
		(b) Provide in the abstract an informative and balanced summary of what was done and what was found.	2
Introduction
Background/rationale	2	Explain the scientific background and rationale for the investigation being reported.	4
Objectives	3	State specific objectives, including any prespecified hypotheses.	4
Methods
Study design	4	Present key elements of study design early in the paper.	5
Setting	5	Describe the setting, locations, and relevant dates, including periods of recruitment, exposure, follow-up, and data collection.	5
Participants	6	Give the eligibility criteria, and the sources and methods of selection of participants.	5–6
Variables	7	Clearly define all outcomes, exposures, predictors, potential confounders, and effect modifiers. Give diagnostic criteria, if applicable.	6–7
Data sources/measurement	8a	For each variable of interest, give sources of data and details of methods of assessment (measurement). Describe comparability of assessment methods if there is more than one group.	5–7
Bias	9	Describe any efforts to address potential sources of bias.	5, 15
Study size	10	Explain how the study size was arrived at.	5, 6, 8
Quantitative variables	11	Explain how quantitative variables were handled in the analyses. If applicable, describe which groupings were chosen and why.	7–8
Statistical methods	12	(a) Describe all statistical methods, including those used to control for confounding.	7–8
		(b) Describe any methods used to examine subgroups and interactions.	7–8
		(c) Explain how missing data were addressed.	7
		(d) If applicable, describe analytical methods taking account of sampling strategy.	NA
		(e) Describe any sensitivity analyses.	8
Results
Participants	13a	(a) Report numbers of individuals at each stage of study, e.g. numbers potentially eligible, examined for eligibility, confirmed eligible, included in the study, completing follow-up, and analysed.	8
		(b) Give reasons for non-participation at each stage.	6, 8
		(c) Consider use of a flow diagram.	6
Descriptive data	14a	(a) Give characteristics of study participants (e.g. demographic, clinical, social) and information on exposures and potential confounders.	8–9
		(b) Indicate number of participants with missing data for each variable of interest.	8–9
Outcome data	15a	Report numbers of outcome events or summary measures.	9–13
Main results	16	(a) Give unadjusted estimates and, if applicable, confounder-adjusted estimates and their precision (eg, 95% confidence interval). Make clear which confounders were adjusted for and why they were included.	9–13
		(b) Report category boundaries when continuous variables were categorized.	NA
		(c) If relevant, consider translating estimates of relative risk into absolute risk for a meaningful time period.	NA
Other analyses	17	Report other analyses done, e.g. analyses of subgroups and interactions, and sensitivity analyses.	11
Discussion
Key results	18	Summarise key results with reference to study objectives	13–14
Limitations	19	Discuss limitations of the study, taking into account sources of potential bias or imprecision. Discuss both direction and magnitude of any potential bias	15
Interpretation	20	Give a cautious overall interpretation of results considering objectives, limitations, multiplicity of analyses, results from similar studies, and other relevant evidence	13–14
Generalisability	21	Discuss the generalisability (external validity) of the study results	13–15
Other information
Funding	22	Give the source of funding and the role of the funders for the present study and, if applicable, for the original study on which the present article is based	1, 17
Abbreviations: NA Not applicable. a Give information separately for exposed and unexposed groups.

## Sheet: S2 Table
S2 Table. Multivariate linear regression of symptom presence and patient-reported outcomes (pwME/CFS).
		SF-36v2 [41]																WHODAS 2.0 [42]
		Physical Functioning		Role Physical		Bodily Pain		General Health		Vitality		Social Functioning		Role Emotional		Mental Health		Cognition		Mobility		Self-Care		Getting Along		Life Activities 1		Participation
		B (95%CI)	p	B (95%CI)	p	B (95%CI)	p	B (95%CI)	p	B (95%CI)	p	B (95%CI)	p	B	p	B	p	B	p	B	p	B	p	B	p	B	p	B	p
Age		0.235 (-0.211–0.680)	0.30	0.100 (-0.282–0.482)	0.60	-0.496 (-0.967–-0.026)	0.039	-0.257 (-0.494–-0.021)	0.034	0.145 (-0.109–0.399)	0.26	0.009 (-0.408–0.427)	0.96	-0.369 (-1.062–0.323)	0.29	0.049 (-0.382–0.480)	0.82	-0.026 (-0.411–0.358)	0.89	-0.194 (-0.639–0.252)	0.39	-0.675 (-1.095–-0.255)	0.0022	0.006 (-0.618–0.631)	0.98	0.127 (-0.397–0.651)	0.63	-0.176 (-0.568–0.215)	0.37
Sex		-12.636 (-25.870–0.598)	0.061	11.891 (0.673–23.108)	0.038	0.515 (-13.413–14.442)	0.94	-0.542 (-8.185–7.100)	0.89	5.415 (-2.056–12.886)	0.15	3.958 (-8.308–16.225)	0.52	29.717 (9.193–50.242)	0.0053	18.567 (5.532–31.602)	0.0061	3.225 (-7.967–14.417)	0.57	7.375 (-5.729–20.479)	0.26	10.145 (-2.186–22.475)	0.10	-25.104 (-43.635–-6.573)	0.0089	2.913 (-12.49–18.317)	0.71	-5.470 (-16.997–6.056)	0.35
BMI		-0.229 (-1.586–1.129)	0.74	1.072 (-0.084–2.228)	0.069	0.421 (-1.011–1.854)	0.56	0.939 (0.198–1.680)	0.014	0.399 (-0.370–1.168)	0.30	1.056 (-0.219–2.331)	0.10	2.057 (-0.010–4.124)	0.051	0.425 (-0.874–1.725)	0.51	-1.189 (-2.313–-0.064)	0.039	-0.723 (-2.066–0.620)	0.28	0.124 (-1.173–1.421)	0.85	-2.053 (-3.940–-0.167)	0.033	0.119 (-1.447–1.685)	0.88	-0.391 (-1.584–0.803)	0.51
Illness duration		-0.411 (-0.980–0.158)	0.15	-0.108 (-0.579–0.363)	0.65	0.295 (-0.284–0.873)	0.31	-0.045 (-0.356–0.266)	0.77	-0.210 (-0.521–0.100)	0.18	0.095 (-0.439–0.629)	0.72	0.640 (-0.224–1.505)	0.14	-0.202 (-0.756–0.352)	0.47	0.201 (-0.260–0.662)	0.39	0.450 (-0.089–0.990)	0.10	0.575 (0.054–1.096)	0.031	0.029 (-0.741–0.798)	0.94	0.141 (-0.489–0.771)	0.65	0.229 (-0.250–0.708)	0.34
Cognitive disturbances
	Short-term memory loss											-11.496 (-22.149–-0.843)	0.035
Pain
	Headache											22.550 (4.465–40.634)	0.016					-19.924 (-35.932–-3.915)	0.016
	Myalgia					-35.145 (-55.073–-15.218)	<0.001													-30.280 (-48.893–-11.667)	0.0020	-37.043 (-54.829–-19.257)	<0.001			-25.418 (-47.225–-3.610)	0.023
	Arthralgia (without redness or swelling)							-10.193 (-16.480–-3.906)	0.0020															-24.068 (-40.163–-7.973)	0.0041			-11.284 (-21.297–-1.270)	0.028
	Abdominal pain							12.162 (4.357–19.967)	0.0029
Sleep
	Sleep disturbancesa																	-26.493 (-44.495–-8.490)	0.0047	-28.801 (-49.689–-7.914)	0.0079					-27.000 (-51.563–-2.436)	0.032
	Unrefreshed sleep																			-40.388 (-80.450–-0.325)	0.048	-46.216 (-84.294–-8.137)	0.018
Neurosensory, perceptual and motor disturbances
	Photophobia
	Sensitivity to noise or vibration
	Sensitivity to odour or taste
	Muscle weakness	22.665 (6.388–38.942)	0.0073	14.735 (0.861–28.61)	0.038					13.911 (4.887–22.936)	0.0032	21.599 (6.504–36.693)	0.0060									-22.486 (-37.775–-7.196)	0.0048					-22.406 (-36.277–-8.535)	0.0021
Immune, gastrointestinal and urinary disturbances
	Lymphadenopathy							6.444 (0.433–12.454)	0.036
	Laryngitis
	Nausea	-12.990 (-25.566–-0.414)	0.043					-22.840 (-30.982–-14.698)	<0.001			-15.199 (-27.126–-3.272)	0.014			-15.929 (-27.907–-3.952)	0.010
	Bloating
	Altered bowel habitsb
	Urinary frequency or urinary urgency																			20.079 (9.457–30.701)	<0.001					18.155 (5.771–30.539)	0.0049
Other autonomic manifestations
	Heart palpitations
	Light-headedness or dizziness	-29.717 (-48.944–-10.489)	0.0031	-28.482 (-44.866–-12.097)	0.0010							-20.880 (-39.009–-2.750)	0.025									24.044 (5.982–42.106)	0.010
	Dyspnoea	-17.893 (-29.724–-6.062)	0.0038	-16.645 (-26.414–-6.877)	0.0012	-19.236 (-30.791–-7.682)	0.0015			-11.108 (-17.611–-4.605)	0.0012	-16.196 (-27.121–-5.271)	0.0045					16.211 (7.123–25.300)	<0.001	17.752 (7.041–28.463)	0.0016	25.273 (14.474–36.073)	<0.001	22.096 (6.650–37.542)	0.0060	20.895 (8.329–33.461)	0.0016	26.051 (15.977–36.125)	<0.001
	Sweating episodes													-19.237 (-35.948–-2.525)	0.025
	Recurrent feelings of feverishness
	Cold extremities
R2			0.464		0.420		0.351		0.516		0.314		0.498		0.223		0.224		0.397		0.551		0.631		0.309		0.391		0.423
Adjusted R2			0.379		0.342		0.277		0.440		0.236		0.395		0.152		0.152		0.316		0.470		0.564		0.230		0.295		0.345
p			<0.001		<0.001		<0.001		<0.001		0.0021		<0.001		0.015		0.015		<0.001		<0.001		<0.001		0.0025		<0.001		<0.001
Abbreviations: 95%CI 95% confidence interval; BMI Body mass index; SF-36v2 36-Item Short-Form Health Study (version 2); WHODAS 2.0 World Health Organization Disability Assessment Schedule (version 2). Post-exertional malaise and impaired concentration were excluded from these multivariate linear regression analyses, as the prevalence of these symptoms was constant among pwME/CFS providing valid s…

## Sheet: S3 Table
S3 Table. Multivariate linear regression of symptom presence and patient-reported outcomes (pwPCC).
		SF-36v2 [41]																WHODAS 2.0 [42]
		Physical Functioning		Role Physical		Bodily Pain		General Health		Vitality		Social Functioninga		Role Emotional		Mental Health		Cognition		Mobility		Self-Care		Getting Along		Life Activities 1		Participation
		B (95%CI)	p	B (95%CI)	p	B (95%CI)	p	B (95%CI)	p	B (95%CI)	p	B (95%CI)	p	B	p	B	p	B	p	B	p	B	p	B	p	B	p	B	p
Age		-0.052 (-0.850–0.745)	0.89	-0.996 (-1.839–-0.153)	0.023	-0.177 (-0.915–0.561)	0.62	0.116 (-0.431–0.664)	0.66	0.127 (-0.253–0.506)	0.49	-0.888 (-1.491–-0.284)	0.0061	-1.357 (-2.351–-0.364)	0.0097	0.426 (-0.254–1.106)	0.21	0.236 (-0.220–0.691)	0.29	0.175 (-0.563–0.913)	0.63	0.146 (-0.489–0.781)	0.64	0.512 (-0.380–1.405)	0.25	-0.040 (-1.092–1.012)	0.94	0.279 (-0.554–1.111)	0.50
Sex		-2.166 (-19.644–15.313)	0.80	3.063 (-13.819–19.945)	0.71	4.235 (-10.640–19.111)	0.56	5.455 (-5.817–16.728)	0.33	3.595 (-4.127–11.317)	0.34	22.266 (8.720–35.812)	0.0027	6.094 (-14.936–27.124)	0.55	10.396 (-3.553–24.345)	0.14	-5.592 (-14.912–3.727)	0.23	0.878 (-16.558–18.315)	0.92	2.532 (-9.954–15.017)	0.68	-6.223 (-25.774–13.327)	0.52	5.650 (-16.316–27.617)	0.60	0.974 (-16.433–18.382)	0.91
BMI		-0.438 (-1.764–0.888)	0.50	-1.496 (-2.832–-0.160)	0.030	-1.785 (-3.053–-0.517)	0.0080	-1.514 (-2.368–-0.661)	0.0014	-0.694 (-1.300–-0.088)	0.027	-0.172 (-1.171–0.827)	0.72	0.152 (-1.463–1.768)	0.85	1.537 (0.300–2.773)	0.017	0.112 (-0.670–0.894)	0.77	0.569 (-0.651–1.789)	0.34	0.062 (-0.956–1.080)	0.90	-0.031 (-1.462–1.401)	0.97	0.845 (-0.863–2.552)	0.32	0.512 (-0.845–1.869)	0.44
Illness duration		0.756 (-0.645–2.158)	0.28	-0.213 (-1.749–1.323)	0.78	1.095 (-0.298–2.489)	0.12	-0.571 (-1.694–0.552)	0.30	-0.479 (-1.188–0.229)	0.17	1.318 (0.271–2.366)	0.016	-0.261 (-2.164–1.642)	0.78	0.235 (-1.024–1.495)	0.70	-0.595 (-1.511–0.322)	0.19	0.582 (-0.812–1.977)	0.40	-0.820 (-1.982–0.341)	0.16	-1.281 (-3.014–0.451)	0.14	0.607 (-1.534–2.747)	0.56	0.637 (-0.948–2.221)	0.41
Cognitive disturbances
	Impaired concentration
	Short-term memory loss					-25.243 (-40.634–-9.852)	0.0026									-30.087 (-45.115–-15.058)	<0.001	21.924 (11.984–31.864)	<0.001
Pain
	Headache									-12.334 (-21.804–-2.865)	0.013	-18.592 (-36.559–-0.625)	0.043
	Myalgia
	Arthralgia (without redness or swelling)
	Abdominal pain							-27.456 (-38.778–-16.134)	<0.001													25.354 (12.389–38.320)	<0.001	20.471 (2.225–38.717)	0.030
Sleep
	Sleep disturbancesb															-25.692 (-49.416–-1.968)	0.035
Neurosensory, perceptual and motor disturbances
	Photophobia
	Sensitivity to noise or vibration
	Sensitivity to odour or taste					19.812 (4.576–35.048)	0.013
	Muscle weakness	-34.781 (-51.351–-18.212)	<0.001																			19.812 (6.403–33.221)	0.0058
Immune, gastrointestinal and urinary disturbances
	Lymphadenopathy							18.162 (4.853–31.471)	0.0099									16.806 (4.666–28.947)	0.0091							-30.981 (-57.657–-4.306)	0.025
	Laryngitis									-9.569 (-16.931–-2.208)	0.013
	Nausea
	Bloating													-26.817 (-47.146–-6.489)	0.012
	Altered bowel habitsc									-8.288 (-15.662–-0.913)	0.030
	Urinary frequency or urinary urgency
Other autonomic manifestations
	Heart palpitations							22.535 (12.122–32.948)	<0.001
	Light-headedness or dizziness					17.585 (0.770–34.401)	0.041							31.297 (7.139–55.465)	0.013			-22.822 (-33.905–-11.739)	<0.001			-16.128 (-30.664–-1.592)	0.031
	Dyspnoea	-28.878 (-46.271–-11.486)	0.0023									-24.852 (-40.441–-9.263)	0.0034							22.314 (5.005–39.623)	0.014
	Sweating episodes																							34.715 (14.009–55.421)	0.0021
	Recurrent feelings of feverishness			-21.703 (-38.343–-5.062)	0.013							-9.705 (-22.203–2.793)	0.12					22.035 (12.558–31.511)	<0.001	17.207 (2.344–32.071)	0.025					22.65 (1.158–44.141)	0.040	20.527 (3.590–37.463)	0.020
	Cold extremities			-21.417 (-38.098–-4.737)	0.014					-10.645 (-18.038–-3.252)	0.0070	-21.621 (-33.062–-10.179)	<0.001
R2			0.714		0.568		0.676		0.730		0.704		0.795		0.586		0.546		0.807		0.503		0.558		0.513		0.396		0.282
Adjusted R2			0.636		0.450		0.568		0.641		0.586		0.713		0.473		0.422		0.730		0.368		0.411		0.380		0.231		0.126
p			<0.001		0.0028		<0.001		<0.001		<0.001		<0.001		0.0019		0.0045		<0.001		0.011		0.0082		0.0088		0.061		0.15
Abbreviations: 95%CI 95% confidence interval; BMI Body mass index; SF-36v2 36-Item Short-Form Health Study (version 2); WHODAS 2.0 World Health Organization Disability Assessment Schedule (version 2). Data missing from n=1 pwPCC. Post-exertional malaise and unrefreshed sleep were excluded from these multivariate linear regression analyses, as the prevalence of these symptoms was constant among pw…

## Sheet: S4 Table
S4 Table. PROM reliability statistics (all participants).
		n=90
SF-36v2 [41] (ω)
	Physical Functioning	0.931
	Role Physical	0.933
	Bodily Pain	NAa
	General Health	0.897
	Vitality	0.556
	Social Functioning	NAa
	Role Emotional	0.960
	Mental Health	0.768
WHODAS 2.0 [42] (ω)
	Cognition	0.898
	Mobility	0.881
	Self-Care	0.885
	Getting Along	0.891
	Life Activities 1	0.957
	Participation	0.872
Abbreviations: NA Not applicable; SF-36v2 36-Item Short-Form Health Survey (version 2); WHODAS 2.0 World Health Organization Disability Assessment Schedule (version 2.0). a Internal consistency statistic could not be generated, as a minimum of three items is required to calculate McDonald's ω.

## Sheet: S5 Table
S5 Table. Sociodemographic information, illness characteristics and patient-reported outcomes among the four clusters (all participants).
				Cluster 1	Cluster 2	Cluster 3	Cluster 4	p
				(n=21)	(n=33)	(n=9)	(n=27)
Age (x̄ (s) [95%CI])a				42.37 (12.87) [36.51–48.23]	43.85 (13.27) [39.14–48.55]	42.44 (14.78) [31.08–53.81]	45.16 (10.41) [41.04–49.28]	0.87
	Missing			0 (0.0)	0 (0.0)	0 (0.0)	0 (0.0)
Sex (n (%))b								0.28
	Female			15 (71.4)	28 (84.8)	5 (55.6)	19 (70.4)
	Male			6 (28.6)	5 (15.2)	4 (44.4)	8 (29.6)
	Other			0 (0.0)	0 (0.0)	0 (0.0)	0 (0.0)
	Missing			0 (0.0)	0 (0.0)	0 (0.0)	0 (0.0)
BMI (M (Q1–Q3) [95%CI])c				25.60 (23.40–28.30) [24.20–28.30]	24.30 (20.85–28.85) [21.40–28.10]	22.30 (19.95–26.45) [19.10–27.10]	23.80 (21.90–27.80) [22.10–27.70]	0.5
	Missing			0 (0.0)	0 (0.0)	0 (0.0)	0 (0.0)
State of residence (n (%))d								0.63
	Australian Capital Territory			0 (0.0)	0 (0.0)	0 (0.0)	0 (0.0)
	New South Wales			0 (0.0)	4 (12.1)	1 (11.1)	4 (14.8)
	Northern Territory			0 (0.0)	0 (0.0)	0 (0.0)	0 (0.0)
	Queensland			19 (90.5)	24 (72.7)	7 (77.8)	20 (74.1)
	South Australia			0 (0.0)	0 (0.0)	0 (0.0)	0 (0.0)
	Tasmania			0 (0.0)	0 (0.0)	0 (0.0)	0 (0.0)
	Victoria			2 (9.5)	5 (15.2)	1 (11.1)	3 (11.1)
	Western Australia			0 (0.0)	0 (0.0)	0 (0.0)	0 (0.0)
	Missing			0 (0.0)	0 (0.0)	0 (0.0)	0 (0.0)
Education (n (%))d								0.06
	Primary school			0 (0.0)	0 (0.0)	0 (0.0)	0 (0.0)
	High school			2 (9.5)	10 (30.3)	4 (44.4)	5 (18.5)
	Undergraduate			12 (57.1)	5 (15.2)	3 (33.3)	9 (33.3)
	Postgraduate			5 (23.8)	8 (24.2)	1 (11.1)	9 (33.3)
	Other			2 (9.5)	10 (30.3)	1 (11.1)	4 (14.8)
	Missing			0 (0.0)	0 (0.0)	0 (0.0)	0 (0.0)
Employment (n (%))b								0.071
	Not employed			8 (38.1)	20 (60.6)	2 (22.2)	9 (33.3)
		Reason for unemployment (n (%))d						0.5
			Illness	7 (87.5)	19 (95.0)	2 (100.0)	9 (100.0)
			Other	1 (12.5)	1 (5.0)	0 (0.0)	0 (0.0)
	Employed			13 (61.9)	13 (39.4)	7 (77.8)	18 (66.7)
		Employment status (n (%))d						0.13
			Casual	2 (15.4)	6 (46.2)	0 (0.0)	1 (5.6)
			Part-time	3 (23.1)	2 (15.4)	3 (42.9)	7 (38.9)
			Full-time	8 (61.5)	5 (38.5)	4 (57.1)	10 (55.6)
	Missing			0 (0.0)	0 (0.0)	0 (0.0)	0 (0.0)
Illness status (n (%))b								0.037
	ME/CFS			12 (57.1)	28 (84.8)	4 (44.4)	16 (59.3)
	PCC			9 (42.9)	5 (15.2)	5 (55.6)	11 (40.7)
ME/CFS criteria (n (%))d								<0.001
	None			4 (19.0)	2 (6.1)	3 (33.3)	3 (11.1)
	Fukuda			2 (9.5)	0 (0.0)	2 (22.2)	0 (0.0)
	CCC [6]			5 (23.8)	7 (21.2)	4 (44.4)	12 (44.4)
	ICC [5]			10 (47.6)	24 (72.7)	0 (0.0)	12 (44.4)	i
Illness duration in years (M (Q1–Q3) [95%CI])c				2.50 (0.32–9.50) [0.33–9.00]	11.00 (3.50–21.00) [5.00–18.00]	1.58 (0.38–3.00) [0.33–3.00]	6.00 (0.42–11.00) [0.50–11.00]	0.011i,j
	Missing			0 (0.0)	0 (0.0)	0 (0.0)	0 (0.0)
Total number of symptoms (M (Q1–Q3) [95%CI])c				14 (12–16) [12–16]	20 (18–22) [19–22]	12 (10–14) [10–14]	16 (14–18) [14–18]	<0.001i,j,k,l
SF-36v2e,f [41]
	Physical Functioning (M (Q1–Q3) [95%CI])			46.00 (27.50–70.00) [30.00–65.00]	20.00 (7.00–42.50) [15.00–35.00]	45.00 (17.50–65.00) [5.00–65.00]	40.00 (15.00–70.00) [15.00–65.00]	NA
	Role Physical (M (Q1–Q3) [95%CI])			25.00 (0.00–50.00) [0.00–50.00]	6.25 (0.00–34.38) [0.00–31.25]	12.50 (3.13–25.00) [0.00–25.00]	18.75 (0.00–37.50) [0.00–37.50]	NA
	Bodily Pain (M (Q1–Q3) [95%CI])			45.00 (27.50–67.50) [32.50–67.50]	45.00 (17.5–50.00) [22.50–45.00]	45.00 (27.50–78.75) [22.50–90.00]	45.00 (22.50–57.50) [22.50–57.50]	NA
	General Health (M (Q1–Q3) [95%CI])			37.50 (25.00–43.75) [25.00–41.67]	25.00 (16.67–31.25) [16.67–25.00]	45.83 (29.17–75.00) [29.17–79.17]	29.17 (16.67–48.17) [20.83–41.67]	NAm
	Vitality (M (Q1–Q3) [95%CI])			12.50 (6.25–18.75) [6.25–18.75]	6.25 (0.00–18.75) [0.00–12.50]	12.50 (0.00–18.75) [0.00–18.75]	12.50 (0.00–18.75) [6.25–18.75]	NA
	Social Functioning (M (Q1–Q3) [95%CI])			25.00 (12.50–56.25) [12.50–50.00]	12.50 (0.00–25.00) [0.00–25.00]	12.50 (0.00–37.50) [0.00–37.50]	25.00 (12.50–50.00) [12.50–37.50]	NA
	Role Emotional (M (Q1–Q3) [95%CI])			58.33 (37.50–79.17) [41.67–75.00]	58.33 (25.00–95.84) [33.33–75.00]	41.67 (29.17–100.00) [25.00–100.00]	75.00 (50.00–91.67) [50.00–91.67]	NA
	Mental Health (x̄ (s) [95%CI])			54.76 (18.54) [46.32–63.20]	57.61 (22.15) [49.75–65.46]	66.11 (13.64) [55.62–76.60]	60.56 (23.26) [51.35–69.76]	0.25h (1.414, 0.149, 0.075)
WHODAS 2.0e,g [42]
	Cognition (M (Q1–Q3) [95%CI])			50.00 (25.00–55.00) [25.00–55.00]	55.00 (45.00–60.00) [50.00–55.00]	35.00 (15.00–47.50) [15.00–50.00]	50.00 (30.00–65.00) [30.00–60.00]	NAi
	Mobility (x̄ (s) [95%CI])			41.96 (26.82) [29.76–54.17]	57.58 (25.33) [48.59–66.56]	43.75 (22.96) [26.10–61.40]	50.46 (25.59) [40.34–60.59]	0.60h (0.619, 0.166, 0.094)
	Self-Care (M (Q1–Q3) [95%CI])			10.00 (0.00–40.00) [0.00–40.00]	30.00 (10.00–50.00) [10.00–40.00]	0.00 (0.00–35.00) [0.00–40.00]	20.00 (0.00–50.00) [10.00–50.00]	NA
	Getting Along (M (Q1–Q3) [95%CI])			40.00 (0.00–60.00) [0.00–60.00]	50.00 (20.00–75.00) [40.00–60.00]	30.00 (10.00–75.00) [0.00–90.00]	40.00 (10.00–70.00) [20.00–60.00]	NA
	Life Activities 1 (M (Q1–Q3) [95%CI])			70.00 (40.00–100.00) [40.00–100.00]	80.00 (55.00–100.00) [70.00–100.00]	50.00 (45.00–90.00) [40.00–90.00]	70.00 (40.00–90.00) [50.00–90.00]	NA
	Participation (x̄ (s) [95%CI])			52.38 (22.58) [42.10–62.66]	61.36 (22.97) [53.22–69.51]	49.07 (19.85) [33.82–64.33]	55.09 (21.03) [46.77–63.41]	0.74h (0.415, 0.088, 0.010)
Abbreviations: 95%CI 95% confidence interval; BMI Body mass index; CCC Canadian Consensus Criteria; ICC International Consensus Criteria; M Median; ME/CFS Myalgic Encephalomyelitis/Chronic Fatigue Syndrome; NA Not applicable; PCC Post COVID-19 Condition; SF-36v2 36-Item Short-Form Health Survey (version 2); Q1–Q3 Quartile 1 to quartile 3; WHODAS 2.0 World Health Organization Disability Assessment…

## Sheet: S6 Table
S6 Table. Pairwise comparisons of patient-reported outcomes among the four clusters (all participants).
		Cluster 1 v Cluster 2		Cluster 1 v Cluster 3		Cluster 1 v Cluster 4		Cluster 2 v Cluster 3		Cluster 2 v Cluster 4		Cluster 3 v Cluster 4
		(n=54)a		(n=30)		(n=48)		(n=42)a		(n=60)a		(n=36)
		r	Uncorrected p	r	Uncorrected p	r	Uncorrected p	r	Uncorrected p	r	Uncorrected p	r	Uncorrected p
SF-36v2b [41]
	Physical Functioning	-0.317	0.027c	-0.285	0.16	-0.06	0.7	0.2	0.24	0.193	0.16	0.157	0.39
	Role Physical	-0.223	0.12	-0.234	0.25	-0.029	0.85	0.21	0.21	0.126	0.36	0.113	0.54
	Bodily Pain	-0.112	0.45	-0.058	0.78	-0.059	0.71	0.221	0.19	0.155	0.26	-0.112	0.54
	General Health	-0.302	0.035c	0.237	0.24	-0.047	0.76	0.5	0.0016	0.146	0.15	-0.241	0.18
	Vitality	-0.15	0.31	-0.157	0.44	0.096	0.54	0.186	0.27	0.164	0.23	0.123	0.5
	Social Functioning	-0.212	0.14	-0.312	0.12	0.023	0.88	0.146	0.39	0.195	0.15	0.16	0.38
	Role Emotional	-0.036	0.81	0.039	0.85	0.179	0.24	0.162	0.34	0.209	0.12	-0.073	0.69
	Mental Health	0.052	0.72	0.357	0.073	0.206	0.18	0.305	0.067	0.204	0.14	-0.313	0.081
WHODAS 2.0b [42]
	Cognition	0.251	0.082	-0.127	0.54	0.099	0.52	-0.452	0.005	-0.117	0.4	0.3	0.095
	Mobility	0.191	0.19	0.171	0.4	0.14	0.36	-0.26	0.12	-0.073	0.6	0.006	0.98
	Self-Care	0.138	0.34	-0.092	0.66	0.209	0.17	-0.257	0.12	0.058	0.67	0.303	0.091
	Getting Along	0.133	0.36	0.091	0.66	0.041	0.79	-0.333	0.044c	-0.164	0.23	0.15	0.41
	Life Activities 1	0.117	0.42	0.011	0.96	-0.11	0.48	-0.35	0.034c	-0.218	0.11	0.036	0.84
	Participation	0.147	0.31	0.085	0.68	-0.011	0.94	-0.314	0.059	-0.175	0.2	0.086	0.64
Abbreviations: SF-36v2 36-Item Short-Form Health Survey (version 2); WHODAS 2.0 World Health Organization Disability Assessment Schedule (version 2). All PROM subscales were non-parametric (except the Mental Health domain of the SF-36v2 [41] and the Mobility and Participation domains of the WHODAS 2.0 [42]) and were analysed with partial rank correlations controlling for age, sex, BMI and illness…

## Sheet: S7 Table
S7 Table. PROM reliability statistics by cluster (all participants).
		Cluster 1	Cluster 2	Cluster 3	Cluster 4
		(n=21)	(n=33)	(n=9)	(n=27)
SF-36v2 [41] (ω)
	Physical Functioning	0.936	0.915a	0.931a	0.930
	Role Physical	0.923	0.918	0.760	0.964
	Bodily Pain	NAb	NAb	NAb	NAb
	General Health	NAc	NAc	NAd	NAd
	Vitality	NAc	0.778	0.854	NAc
	Social Functioning	NAb	NAb	NAb	NAb
	Role Emotional	0.953	0.956	0.973	0.969
	Mental Health	NAc	0.802	NAc	NAc
WHODAS 2.0 [42] (ω)
	Cognition	0.906	0.890	0.851	0.909
	Mobility	0.890	0.920	0.704	0.845
	Self-Care	0.860	0.878	0.939	0.906
	Getting Along	0.849	0.914	0.894	0.888
	Life Activities 1	0.966	0.959	0.958	0.950
	Participation	0.875	0.891	0.699	0.877
Abbreviations: NA Not applicable; SF-36v2 36-Item Short-Form Health Survey (version 2); WHODAS 2.0 World Health Organization Disability Assessment Schedule (version 2.0). a One of the ten items in this subscale was excluded from the internal consistency analysis due to having a variance equal to 0. b Internal consistency statistic could not be generated, as a minimum of three items is required to…

## Sheet: S8 Table
S8 Table. Symptom presentation among the four clusters (all participants).
		Cluster 1			Cluster 2			Cluster 3			Cluster 4			p
		(n=21)			(n=33)			(n=9)			(n=27)
		Prevalence	Severity	Frequency	Prevalence	Severity	Frequency	Prevalence	Severity	Frequency	Prevalence	Severity	Frequency	Prevalencea
		n (%)a	M (C)b,c	M (C)b,d	n (%)a	M (C)b,c	M (C)b,d	n (%)a	M (C)b,c	M (C)b,d	n (%)a	M (C)b,c	M (C)b,d		Severityb,c	Frequencyb,d
Post-exertional malaise		21 (100.0)	3 (0.762)	4 (0.691)	33 (100.0)	4 (0.729)	4 (0.706)	9 (100.0)	4 (0.757)	4 (0.762)	27 (100.0)	4 (0.690)	5 (0.693)	NA	0.92	0.95
Cognitive disturbances
	Impaired concentration	21 (100.0)	3 (0.649)	3 (0.537)	33 (100.0)	3 (0.632)	4 (0.627)	8 (88.9)	3 (0.792)	4 (0.504)	27 (100.0)	3 (0.700)	4 (0.619)	0.10	0.80	0.10
	Short-term memory loss	5 (23.8)	3 (0.739)	4 (0.731)	26 (78.8)	3 (0.642)	4 (0.659)	5 (55.6)	3 (0.834)	3 (0.876)	20 (74.1)	3 (0.844)	3 (0.592)	<0.001g,h	0.50	0.28
Pain
	Headache	15 (71.4)	3 (0.862)	3 (0.606)	32 (97.0)	3 (0.682)	3 (0.530)	8 (88.9)	3 (0.823)	3–4 (0.396)	25 (92.6)	3 (0.760)	3 (0.536)	0.034	0.87	0.18
	Myalgia	16 (76.2)	3 (0.568)	3–4 (0.518)	32 (97.0)	3 (0.724)	4 (0.625)	5 (55.6)	3 (0.668)	3 (0.634)	25 (92.6)	3 (0.760)	3 (0.667)	0.0040i	0.63	0.15
	Arthralgia (without redness or swelling)	9 (42.9)	3 (0.608)	3 (0.653)	29 (87.9)	3 (0.657)	4 (0.526)	2 (22.2)	2–3 (0.807)	3 (1.000)	17 (63.0)	3 (0.840)	3 (0.639)	<0.001g,i	0.079	0.036
	Abdominal pain	8 (38.1)	2 (0.700)	1–2 (0.542)	31 (93.9)	3 (0.627)	2 (0.470)	1 (11.1)	2 (1.000)	1 (1.000)	13 (48.1)	2 (0.788)	2 (0.752)	<0.001g,i,j	0.86	0.75
Sleep
	Sleep disturbancese	21 (100.0)	3 (0.699)	3 (0.585)	31 (93.9)	3 (0.733)	3 (0.603)	7 (77.8)	3 (0.613)	4 (0.596)	23 (85.2)	3 (0.743)	3 (0.716)	0.12	0.97	0.33
	Unrefreshed sleep	21 (100.0)	3 (0.752)	4 (0.681)	31 (93.9)	4 (0.706)	5 (0.662)	9 (100.0)	3 (0.546)	4 (0.428)	27 (100.0)	4 (0.773)	5 (0.685)	0.46	0.020	0.035
Neurosensory, perceptual and motor disturbances
	Photophobia	15 (71.4)	2 (0.629)	2 (0.500)	28 (84.8)	3 (0.780)	3 (0.691)	2 (22.2)	4 (1.000)	3 (0.807)	24 (88.9)	3 (0.820)	3 (0.649)	<0.001i,k,l	0.097	0.044
	Sensitivity to noise or vibration	14 (66.7)	3 (0.582)	3 (0.543)	29 (87.9)	3 (0.707)	3 (0.594)	2 (22.2)	1–2 (0.807)	1–2 (0.807)	22 (81.5)	3 (0.699)	3–4 (0.474)	<0.001i,l	0.74	0.69
	Sensitivity to odour or taste	10 (47.6)	3 (0.661)	2–3 (0.393)	20 (60.6)	3 (0.716)	3 (0.568)	1 (11.1)	3 (1.000)	4 (1.000)	8 (29.6)	2–3 (0.627)	3–4 (0.564)	0.017	0.79	0.91
	Muscle weakness	11 (52.4)	3 (0.617)	3 (0.592)	32 (97.0)	3 (0.705)	4 (0.565)	6 (66.7)	2 (0.630)	2–3 (0.459)	18 (66.7)	3 (0.663)	3 (0.704)	0.0014g,j	0.0057i,j	0.59
Immune, gastrointestinal and urinary disturbances
	Lymphadenopathy	3 (14.3)	3 (1.000)	3 (0.829)	16 (48.5)	3 (0.834)	3 (0.626)	0 (0.0)	NA	NA	19 (70.4)	2 (0.730)	3 (0.487)	<0.001g,h,i,l	0.071	0.42
	Laryngitis	11 (52.4)	2 (0.671)	2 (0.499)	24 (72.7)	3 (0.677)	3 (0.624)	6 (66.7)	2–3 (0.807)	3 (0.491)	15 (55.6)	2 (0.677)	3 (0.535)	0.41	0.57	0.50
	Nausea	7 (33.3)	2 (0.801)	1 (0.469)	31 (93.9)	2 (0.681)	2 (0.657)	1 (11.1)	2 (1.000)	2 (1.000)	17 (63.0)	2 (0.746)	2 (0.628)	<0.001g,i,j,l	0.95	0.33
	Bloating	15 (71.4)	3 (0.540)	2 (0.520)	25 (75.8)	3 (0.548)	2 (0.472)	0 (0.0)	NA	NA	16 (59.3)	3 (0.795)	3 (0.561)	<0.001i,k,l	0.27	0.98
	Altered bowel habitsf	17 (81.0)	3 (0.531)	2 (0.369)	31 (93.9)	3 (0.604)	3 (0.367)	1 (11.1)	2 (1.000)	2 (1.000)	4 (14.8)	2–3 (0.807)	2–3 (0.807)	<0.001i,j,k,m	0.31	0.36
	Urinary frequency or urinary urgency	9 (42.9)	3 (0.908)	3 (0.720)	14 (42.4)	3 (0.642)	3 (0.517)	2 (22.2)	2 (1.000)	2–3 (0.807)	4 (14.8)	3 (0.855)	3 (0.611)	0.080	0.33	0.96
Other autonomic manifestations
	Heart palpitations	4 (19.0)	2–3 (0.565)	1–2 (0.542)	20 (60.6)	3 (0.718)	2 (0.571)	6 (66.7)	2–3 (0.729)	2 (0.829)	16 (59.3)	2 (0.553)	2 (0.632)	0.0086g,h	0.39	0.18
	Light-headedness or dizziness	13 (61.9)	3 (0.591)	3 (0.334)	31 (93.9)	3 (0.628)	4 (0.450)	9 (100.0)	2 (0.694)	2 (0.588)	26 (96.3)	3 (0.730)	3 (0.561)	0.0019g,h	0.051	0.43
	Dyspnoea	11 (52.4)	2 (0.809)	2 (0.583)	24 (72.7)	2–3 (0.658)	2 (0.545)	3 (33.3)	2 (0.829)	3 (0.829)	16 (59.3)	2 (0.810)	2 (0.645)	0.15	0.86	0.80
	Sweating episodes	3 (14.3)	3 (0.829)	2 (1.000)	23 (69.7)	3 (0.603)	2 (0.548)	2 (22.2)	3 (1.000)	3–4 (0.322)	6 (22.2)	3 (0.666)	2 (0.455)	<0.001g,i,j	0.96	0.69
	Recurrent feelings of feverishness	3 (14.3)	2 (0.723)	1 (0.829)	18 (54.5)	3 (0.595)	2 (0.551)	4 (44.4)	2–3 (0.542)	2 (0.611)	8 (29.6)	2 (0.819)	1–2 (0.748)	0.018g	0.57	0.18
	Cold extremities	15 (71.4)	3 (0.746)	2 (0.764)	22 (66.7)	3 (0.561)	3–4 (0.461)	5 (55.6)	3 (0.834)	2 (0.731)	10 (37.0)	3 (0.657)	3 (0.621)	0.058	0.32	0.086
Abbreviations: C Consensus; M Median; NA Not applicable. a Self-reported and believed by participant to be attributable to either ME/CFS or PCC (depending on illness status). This does not include participants with missing data, nor does this include participants who stated that they, within the month prior to completing the questionnaire, did not experience the symptom in question, were unsure i…

## Sheet: S9 Table
S9 Table. Complete statistics of symptom severity among the four clusters (all participants).
			Cluster 1	Cluster 2	Cluster 3	Cluster 4
			(n=21)	(n=33)	(n=9)	(n=27)
Post-exertional malaise (n (%))
	Nonea		0 (0.0)	0 (0.0)	0 (0.0)	0 (0.0)
	Very mild		0 (0.0)	0 (0.0)	0 (0.0)	0 (0.0)
	Mild		1 (4.8)	1 (3.0)	0 (0.0)	2 (7.4)
	Moderate		10 (47.6)	12 (36.4)	3 (33.3)	10 (37.0)
	Severe		9 (42.9)	14 (42.4)	4 (44.4)	10 (37.0)
	Very severe		1 (4.8)	6 (18.2)	2 (22.2)	5 (18.5)
	No response		0 (0.0)	0 (0.0)	0 (0.0)	0 (0.0)
Cognitive disturbances (n (%))
	Impaired concentration
		Nonea	0 (0.0)	0 (0.0)	1 (11.1)	0 (0.0)
		Very mild	2 (9.5)	2 (6.1)	0 (0.0)	1 (3.7)
		Mild	5 (23.8)	2 (6.1)	2 (22.2)	3 (11.1)
		Moderate	8 (38.1)	13 (39.4)	4 (44.4)	13 (48.1)
		Severe	5 (23.8)	11 (33.3)	2 (22.2)	8 (29.6)
		Very severe	1 (4.8)	5 (15.2)	0 (0.0)	2 (7.4)
		No response	0 (0.0)	0 (0.0)	0 (0.0)	0 (0.0)
	Short-term memory loss
		Nonea	16 (76.2)	7 (21.2)	4 (44.4)	7 (25.9)
		Very mild	0 (0.0)	0 (0.0)	0 (0.0)	0 (0.0)
		Mild	2 (9.5)	5 (15.2)	1 (11.1)	3 (11.1)
		Moderate	2 (9.5)	9 (27.3)	3 (33.3)	13 (48.1)
		Severe	1 (4.8)	8 (24.2)	1 (11.1)	4 (14.8)
		Very severe	0 (0.0)	4 (12.1)	0 (0.0)	0 (0.0)
		No response	0 (0.0)	0 (0.0)	0 (0.0)	0 (0.0)
Pain (n (%))
	Headache
		Nonea	6 (28.6)	1 (3.0)	1 (11.1)	2 (7.4)
		Very mild	0 (0.0)	3 (9.1)	0 (0.0)	0 (0.0)
		Mild	3 (14.3)	7 (21.2)	2 (22.2)	5 (18.5)
		Moderate	11 (52.4)	16 (48.5)	5 (55.6)	13 (48.1)
		Severe	1 (4.8)	4 (12.1)	1 (11.1)	6 (22.2)
		Very severe	0 (0.0)	2 (6.1)	0 (0.0)	1 (3.7)
		No response	0 (0.0)	0 (0.0)	0 (0.0)	0 (0.0)
	Myalgia
		Nonea	5 (23.8)	1 (3.0)	4 (44.4)	2 (7.4)
		Very mild	1 (4.8)	0 (0.0)	0 (0.0)	0 (0.0)
		Mild	3 (14.3)	4 (12.1)	2 (22.2)	5 (18.5)
		Moderate	5 (23.8)	17 (51.5)	1 (11.1)	13 (48.1)
		Severe	5 (23.8)	8 (24.2)	2 (22.2)	6 (22.2)
		Very severe	2 (9.5)	3 (9.1)	0 (0.0)	1 (3.7)
		No response	0 (0.0)	0 (0.0)	0 (0.0)	0 (0.0)
	Arthralgia (without redness or swelling)
		Nonea	12 (57.1)	4 (12.1)	7 (77.8)	10 (37.0)
		Very mild	0 (0.0)	1 (3.0)	0 (0.0)	0 (0.0)
		Mild	3 (14.3)	7 (21.2)	1 (11.1)	5 (18.5)
		Moderate	2 (9.5)	10 (30.3)	1 (11.1)	12 (44.4)
		Severe	3 (14.3)	9 (27.3)	0 (0.0)	0 (0.0)
		Very severe	1 (4.8)	2 (6.1)	0 (0.0)	0 (0.0)
		No response	0 (0.0)	0 (0.0)	0 (0.0)	0 (0.0)
	Abdominal pain
		Nonea	13 (61.9)	2 (6.1)	8 (88.9)	14 (51.9)
		Very mild	1 (4.8)	3 (9.1)	0 (0.0)	2 (7.4)
		Mild	4 (19.0)	10 (30.3)	1 (11.1)	7 (25.9)
		Moderate	2 (9.5)	11 (33.3)	0 (0.0)	4 (14.8)
		Severe	1 (4.8)	5 (15.2)	0 (0.0)	0 (0.0)
		Very severe	0 (0.0)	2 (6.1)	0 (0.0)	0 (0.0)
		No response	0 (0.0)	0 (0.0)	0 (0.0)	0 (0.0)
Sleep (n (%))
	Sleep disturbancesb
		Nonea	0 (0.0)	2 (6.1)	2 (22.2)	4 (14.8)
		Very mild	2 (9.5)	1 (3.0)	0 (0.0)	1 (3.7)
		Mild	3 (14.3)	4 (12.1)	2 (22.2)	4 (14.8)
		Moderate	10 (47.6)	17 (51.5)	2 (22.2)	12 (44.4)
		Severe	5 (23.8)	7 (21.2)	2 (22.2)	5 (18.5)
		Very severe	1 (4.8)	2 (6.1)	1 (11.1)	1 (3.7)
		No response	0 (0.0)	0 (0.0)	0 (0.0)	0 (0.0)
	Unrefreshed sleep
		Nonea	0 (0.0)	2 (6.1)	0 (0.0)	0 (0.0)
		Very mild	0 (0.0)	1 (3.0)	0 (0.0)	0 (0.0)
		Mild	1 (4.8)	1 (3.0)	3 (33.3)	0 (0.0)
		Moderate	13 (61.9)	8 (24.2)	2 (22.2)	13 (48.1)
		Severe	5 (23.8)	16 (48.5)	2 (22.2)	12 (44.4)
		Very severe	2 (9.5)	5 (15.2)	2 (22.2)	2 (7.4)
		No response	0 (0.0)	0 (0.0)	0 (0.0)	0 (0.0)
Neurosensory, perceptual and motor disturbances (n (%))
	Photophobia
		Nonea	6 (28.6)	5 (15.2)	7 (77.8)	3 (11.1)
		Very mild	2 (9.5)	0 (0.0)	0 (0.0)	0 (0.0)
		Mild	6 (28.6)	7 (21.2)	0 (0.0)	5 (18.5)
		Moderate	5 (23.8)	16 (48.5)	0 (0.0)	15 (55.6)
		Severe	1 (4.8)	3 (9.1)	2 (22.2)	3 (11.1)
		Very severe	1 (4.8)	2 (6.1)	0 (0.0)	1 (3.7)
		No response	0 (0.0)	0 (0.0)	0 (0.0)	0 (0.0)
	Sensitivity to noise or vibration
		Nonea	7 (33.3)	4 (12.1)	7 (77.8)	5 (18.5)
		Very mild	2 (9.5)	2 (6.1)	1 (11.1)	2 (7.4)
		Mild	3 (14.3)	7 (21.2)	1 (11.1)	4 (14.8)
		Moderate	6 (28.6)	14 (42.4)	0 (0.0)	11 (40.7)
		Severe	1 (4.8)	5 (15.2)	0 (0.0)	4 (14.8)
		Very severe	2 (9.5)	1 (3.0)	0 (0.0)	1 (3.7)
		No response	0 (0.0)	0 (0.0)	0 (0.0)	0 (0.0)
	Sensitivity to odour or taste
		Nonea	11 (52.4)	13 (39.4)	8 (88.9)	19 (70.4)
		Very mild	1 (4.8)	0 (0.0)	0 (0.0)	1 (3.7)
		Mild	2 (9.5)	7 (21.2)	0 (0.0)	3 (11.1)
		Moderate	5 (23.8)	8 (24.2)	1 (11.1)	2 (7.4)
		Severe	1 (4.8)	4 (12.1)	0 (0.0)	2 (7.4)
		Very severe	1 (4.8)	1 (3.0)	0 (0.0)	0 (0.0)
		No response	0 (0.0)	0 (0.0)	0 (0.0)	0 (0.0)
	Muscle weakness
		Nonea	10 (47.6)	1 (3.0)	3 (33.3)	9 (33.3)
		Very mild	0 (0.0)	3 (9.1)	0 (0.0)	1 (3.7)
		Mild	4 (19.0)	2 (6.1)	4 (44.4)	7 (25.9)
		Moderate	4 (19.0)	19 (57.6)	0 (0.0)	5 (18.5)
		Severe	1 (4.8)	5 (15.2)	2 (22.2)	5 (18.5)
		Very severe	2 (9.5)	3 (9.1)	0 (0.0)	0 (0.0)
		No response	0 (0.0)	0 (0.0)	0 (0.0)	0 (0.0)
Immune, gastrointestinal and urinary disturbances (n (%))
	Lymphadenopathy
		Nonea	18 (85.7)	17 (51.5)	9 (100.0)	8 (29.6)
		Very mild	0 (0.0)	0 (0.0)	0 (0.0)	0 (0.0)
		Mild	0 (0.0)	3 (9.1)	0 (0.0)	10 (37.0)
		Moderate	3 (14.3)	11 (33.3)	0 (0.0)	6 (22.2)
		Severe	0 (0.0)	1 (3.0)	0 (0.0)	3 (11.1)
		Very severe	0 (0.0)	1 (3.0)	0 (0.0)	0 (0.0)
		No response	0 (0.0)	0 (0.0)	0 (0.0)	0 (0.0)
	Laryngitis
		Nonea	10 (47.6)	9 (27.3)	3 (33.3)	12 (44.4)
		Very mild	1 (4.8)	3 (9.1)	0 (0.0)	1 (3.7)
		Mild	7 (33.3)	8 (24.2)	3 (33.3)	7 (25.9)
		Moderate	2 (9.5)	11 (33.3)	3 (33.3)	4 (14.8)
		Severe	0 (0.0)	1 (3.0)	0 (0.0)	3 (11.1)
		Very severe	1 (4.8)	1 (3.0)	0 (0.0)	0 (0.0)
		No response	0 (0.0)	0 (0.0)	0 (0.0)	0 (0.0)
	Nausea
		Nonea	14 (66.7)	2 (6.1)	8 (88.9)	10 (37.0)
		Very mild	1 (4.8)	1 (3.0)	0 (0.0)	2 (7.4)
		Mild	4 (19.0)	16 (48.5)	1 (11.1)	9 (33.3)
		Moderate	2 (9.5)	10 (30.3)	0 (0.0)	5 (18.5)
		Severe	0 (0.0)	2 (6.1)	0 (0.0)	1 (3.7)
		Very severe	0 (0.0)	2 (6.1)	0 (0.0)	0 (0.0)
		No response	0 (0.0)	0 (0.0)	0 (0.0)	0 (0.0)
	Bloating
		Nonea	6 (28.6)	8 (24.2)	9 (100.0)	11 (40.7)
		Very mild	3 (14.3)	3 (9.1)	0 (0.0)	0 (0.0)
		Mild	4 (19.0)	7 (21.2)	0 (0.0)	5 (18.5)
		Moderate	4 (19.0)	5 (15.2)	0 (0.0)	9 (33.3)
		Severe	3 (14.3)	8 (24.2)	0 (0.0)	2 (7.4)
		Very severe	1 (4.8)	2 (6.1)	0 (0.0)	0 (0.0)
		No response	0 (0.0)	0 (0.0)	0 (0.0)	0 (0.0)
	Altered bowel habitsc
		Nonea	4 (19.0)	2 (6.1)	8 (88.9)	23 (85.2)
		Very mild	1 (4.8)	1 (3.0)	0 (0.0)	0 (0.0)
		Mild	7 (33.3)	10 (30.3)	1 (11.1)	2 (7.4)
		Moderate	2 (9.5)	12 (36.4)	0 (0.0)	2 (7.4)
		Severe	5 (23.8)	2 (6.1)	0 (0.0)	0 (0.0)
		Very severe	2 (9.5)	6 (18.2)	0 (0.0)	0 (0.0)
		No response	0 (0.0)	0 (0.0)	0 (0.0)	0 (0.0)
	Urinary frequency or urinary urgency
		Nonea	12 (57.1)	19 (57.6)	7 (77.8)	23 (85.2)
		Very mild	0 (0.0)	1 (3.0)	0 (0.0)	0 (0.0)
		Mild	1 (4.8)	3 (9.1)	2 (22.2)	0 (0.0)
		Moderate	7 (33.3)	5 (15.2)	0 (0.0)	3 (11.1)
		Severe	1 (4.8)	4 (12.1)	0 (0.0)	1 (3.7)
		Very severe	0 (0.0)	1 (3.0)	0 (0.0)	0 (0.0)
		No response	0 (0.0)	0 (0.0)	0 (0.0)	0 (0.0)
Other autonomic manifestations (n (%))
	Heart palpitations
		Nonea	17 (81.0)	13 (39.4)	3 (33.3)	11 (40.7)
		Very mild	1 (4.8)	2 (6.1)	1 (11.1)	4 (14.8)
		Mild	1 (4.8)	6 (18.2)	2 (22.2)	7 (25.9)
		Moderate	1 (4.8)	10 (30.3)	3 (33.3)	3 (11.1)
		Severe	1 (4.8)	2 (6.1)	0 (0.0)	0 (0.0)
		Very severe	0 (0.0)	0 (0.0)	0 (0.0)	2 (7.4)
		No response	0 (0.0)	0 (0.0)	0 (0.0)	0 (0.0)
	Light-headedness or dizziness
		Nonea	8 (38.1)	2 (6.1)	0 (0.0)	1 (3.7)
		Very mild	2 (9.5)	2 (6.1)	0 (0.0)	0 (0.0)
		Mild	4 (19.0)	5 (15.2)	6 (66.7)	5 (18.5)
		Moderate	3 (14.3)	13 (39.4)	1 (11.1)	15 (55.6)
		Severe	4 (19.0)	7 (21.2)	2 (22.2)	3 (11.1)
		Very severe	0 (0.0)	4 (12.1)	0 (0.0)	3 (11.1)
		No response	0 (0.0)	0 (0.0)	0 (0.0)	0 (0.0)
	Dyspnoea
		Nonea	10 (47.6)	9 (27.3)	6 (66.7)	11 (40.7)
		Very mild	0 (0.0)	2 (6.1)	0 (0.0)	0 (0.0)
		Mild	6 (28.6)	10 (30.3)	2 (22.2)	9 (33.3)
		Moderate	5 (23.8)	8 (24.2)	1 (11.1)	7 (25.9)
		Severe	0 (0.0)	3 (9.1)	0 (0.0)	0 (0.0)
		Very severe	0 (0.0)	1 (3.0)	0 (0.0)	0 (0.0)
		No response	0 (0.0)	0 (0.0)	0 (0.0)	0 (0.0)
	Sweating episodes
		Nonea	18 (85.7)	10 (30.3)	7 (77.8)	21 (77.8)
		Very mild	0 (0.0)	2 (6.1)	0 (0.0)	0 (0.0)
		Mild	1 (4.8)	7 (21.2)	0 (0.0)	1 (3.7)
		Moderate	2 (9.5)	7 (21.2)	2 (22.2)	3 (11.1)
		Severe	0 (0.0)	5 (15.2)	0 (0.0)	1 (3.7)
		Very severe	0 (0.0)	2 (6.1)	0 (0.0)	1 (3.7)
		No response	0 (0.0)	0 (0.0)	0 (0.0)	0 (0.0)
	Recurrent feelings of feverishness
		Nonea	18 (85.7)	15 (45.5)	5 (55.6)	19 (70.4)
		Very mild	1 (4.8)	0 (0.0)	0 (0.0)	0 (0.0)
		Mild	1 (4.8)	6 (18.2)	2 (22.2)	5 (18.5)
		Moderate	1 (4.8)	7 (21.2)	1 (11.1)	3 (11.1)
		Severe	0 (0.0)	1 (3.0)	0 (0.0)	0 (0.0)
		Very severe	0 (0.0)	4 (12.1)	1 (11.1)	0 (0.0)
		No response	0 (0.0)	0 (0.0)	0 (0.0)	0 (0.0)
	Cold extremities
		Nonea	6 (28.6)	11 (33.3)	4 (44.4)	17 (63.0)
		Very mild	2 (9.5)	3 (9.1)	0 (0.0)	1 (3.7)
		Mild	3 (14.3)	5 (15.2)	1 (11.1)	3 (11.1)
		Moderate	10 (47.6)	6 (18.2)	3 (33.3)	5 (18.5)
		Severe	0 (0.0)	6 (18.2)	1 (11.1)	0 (0.0)
		Very severe	0 (0.0)	2 (6.1)	0 (0.0)	1 (3.7)
		No response	0 (0.0)	0 (0.0)	0 (0.0)	0 (0.0)
The prevalence and severity of all symptoms are self-reported and (for responses other than ‘none’ or ‘no response’) are believed by the participant to be attributable to either ME/CFS or PCC (depending on illness status). a Includes participants who stated that they, within the month prior to completing the questionnaire, did not experience the symptom in question, were unsure if they had experi…

[truncated: 1 more sheets: S10 Table]
